# Supplementary material for: Rapid, simple, and effective strategy to produce monoclonal antibodies targeting protein structures using hybridoma technology
Source: J Biol Eng. 2023 Mar 30;17:24. doi: 10.1186/s13036-023-00345-9 (PMC10061363; doi:10.1186/s13036-023-00345-9)
Supplement: Supplementary file 1 — Additional file 1: Table S1. [file 13036_2023_345_MOESM1_ESM.xlsx]

## Sheet: Supplemental Table
Method	Clone	WB	SAST absorbance	SAST incremental absorbance	ELISA absorbance	ELISA incremental absorbance	dSAST absorbance	dSAST incremental absorbance	Fluorescense label (H-LI)	BCR intensity (B-LI)	KD	Immuno-precipitation	Isotype
EW	1G4	Specific	0.119	0.0573	0.097	0.0432	0.092	0.0303	5.56
EW	4G12	Specific	0.116	0.0543	0.112	0.0582	0.068	0.0063	8.35				IgG
EW	6D7	Specific	0.132	0.0703	0.117	0.0632	0.073	0.0113	5.56				IgG
EW	9A9	Specific	0.1	0.0383	0.143	0.0892	0.075	0.0133	8.35	258.09	1.80346e-07	No	IgG
EW	10B12	Specific	0.104	0.0423	0.116	0.0622	0.075	0.0133	5.08				IgM
EW	10C11	Specific	0.074	0.0123	0.073	0.0192	0.066	0.0043	5.56
EW	13F2	Specific	0.15	0.0883	0.108	0.0542	0.074	0.0123	7.29				IgG
EW	12E7	Specific	0.116	0.0543	0.098	0.0442	0.072	0.0103	5.56	53.15		Yes	IgG
MW	M1A12	Specific	0.149	0.0873	0.097	0.0432	0.072	0.0103
MW	M1A7	Specific	0.125	0.0633	0.091	0.0372	0.07	0.0083
MW	M1B7	Specific	0.158	0.0963	0.105	0.0512	0.079	0.0173	44.37				IgG
MW	M1C2	Specific	0.17	0.1083	0.115	0.0612	0.075	0.0133	50.8				IgG
MW	M1F6	Specific	0.177	0.1153	0.108	0.0542	0.073	0.0113	76.27				IgG
MW	M1G12	Specific	0.135	0.0733	0.121	0.0672	0.079	0.0173
MW	M3B10	Specific	0.141	0.0793	0.113	0.0592	0.066	0.0043	44.37				IgG
MW	M3B11	Specific	0.19	0.1283	0.115	0.0612	0.072	0.0103	50.8				IgG
MW	M3C8	Specific	0.22	0.1583	0.132	0.0782	0.078	0.0163
MW	M3C9	Specific	0.193	0.1313	0.121	0.0672	0.074	0.0123
MW	M3D1	Specific	0.176	0.1143	0.124	0.0702	0.071	0.0093
MW	M3D11	Specific	0.162	0.1003	0.086	0.0322	0.073	0.0113
MW	M3D5	Specific	0.173	0.1113	0.121	0.0672	0.08	0.0183
MW	M3D9	Specific	0.086	0.0243	0.108	0.0542	0.071	0.0093	25.81				IgG
MW	M3E12	Specific	0.171	0.1093	0.109	0.0552	0.079	0.0173
MW	M3E2	Specific	0.118	0.0563	0.103	0.0492	0.069	0.0073	28.25				IgG
MW	M3E4	Specific	0.109	0.0473	0.084	0.0302	0.07	0.0083
MW	M3E6	Specific	0.077	0.0153	0.107	0.0532	0.072	0.0103	48.56				IgG
MW	M3E7	Specific	0.126	0.0643	0.127	0.0732	0.082	0.0203
MW	M3F1	Specific	0.172	0.1103	0.131	0.0772	0.071	0.0093	38.75				IgG
MW	M3F11	Specific	0.167	0.1053	0.132	0.0782	0.069	0.0073
MW	M3F12	Specific	0.196	0.1343	0.18	0.1262	0.074	0.0123	53.15				IgG
MW	M3F4	Specific	0.2	0.1383	0.149	0.0952	0.078	0.0163
MW	M3F7	Specific	0.177	0.1153	0.13	0.0762	0.074	0.0123
MW	M3G11	Specific	0.093	0.0313	0.11	0.0562	0.071	0.0093	30.92				IgG
MW	M3G12	Specific	0.135	0.0733	0.119	0.0652	0.074	0.0123	40.54				IgG
MW	M3G2	Specific	0.154	0.0923	0.09	0.0362	0.071	0.0093	17.98				IgG
MW	M3G3	Specific	0.142	0.0803	0.147	0.0932	0.067	0.0053
MW	M3G8	Specific	0.149	0.0873	0.145	0.0912	0.068	0.0063
MW	M3H2	Specific	0.172	0.1103	0.111	0.0572	0.076	0.0143
MW	M3H3	Specific	0.17	0.1083	0.128	0.0742	0.079	0.0173
MW	M3H8	Specific	0.148	0.0863	0.142	0.0882	0.074	0.0123	44.37				IgG
MW	M4A12	Specific	0.145	0.0833	0.141	0.0872	0.069	0.0073
MW	M4A3	Specific	0.147	0.0853	0.127	0.0732	0.071	0.0093
MW	M4A8	Specific	0.155	0.0933	0.15	0.0962	0.07	0.0083
MW	M4B11	Specific	0.147	0.0853	0.118	0.0642	0.068	0.0063
MW	M4B6	Specific	0.171	0.1093	0.137	0.0832	0.071	0.0093
MW	M4B7	Specific	0.172	0.1103	0.127	0.0732	0.071	0.0093	76.27				IgG
MW	M4B9	Specific	0.167	0.1053	0.11	0.0562	0.069	0.0073	188.15
MW	M4C2	Specific	0.159	0.0973	0.119	0.0652	0.073	0.0113
MW	M4D10	Specific	0.177	0.1153	0.151	0.0972	0.081	0.0193
MW	M4D7	Specific	0.079	0.0173	0.089	0.0352	0.078	0.0163	9.14				IgM
MW	M5A12	Specific	0.163	0.1013	0.12	0.0662	0.073	0.0113
MW	M5A2	Specific	0.162	0.1003	0.139	0.0852	0.075	0.0133
MW	M5B12	Specific	0.154	0.0923	0.127	0.0732	0.07	0.0083	171.91
MW	M5C1	Specific	0.181	0.1193	0.178	0.1242	0.074	0.0123
MW	M5D11	Specific	0.087	0.0253	0.119	0.0652	0.071	0.0093
MW	M5F11	Specific	0.157	0.0953	0.132	0.0782	0.074	0.0123
MW	M5G1	Specific	0.139	0.0773	0.136	0.0822	0.074	0.0123
MW	M5G5	Specific	0.166	0.1043	0.171	0.1172	0.075	0.0133	17.98
MW	M5G9	Specific	0.157	0.0953	0.181	0.1272	0.075	0.0133
MW	M5H1	Specific	0.142	0.0803	0.162	0.1082	0.07	0.0083
MW	M5H8	Specific	0.128	0.0663	0.134	0.0802	0.067	0.0053	13.11				IgG
MW	M5H9	Specific	0.145	0.0833	0.107	0.0532	0.068	0.0063	17.19				IgG
MS	S1A4	Specific	0.173	0.1113	0.127	0.0732	0.07	0.0083	114.5				IgG
MS	S1A7	Specific	0.123	0.0613	0.096	0.0422	0.067	0.0053	91.37				IgG
MS	S1A9	Specific	0.128	0.0663	0.108	0.0542	0.067	0.0053	42.41				IgG
MS	S1B1	Specific	0.167	0.1053	0.111	0.0572	0.067	0.0053	76.27				IgG
MS	S1C4	Specific	0.13	0.0683	0.08	0.0262	0.064	0.0023	76.27				IgG
MS	S1D5	Specific	0.152	0.0903	0.092	0.0382	0.069	0.0073	27				IgG
MS	S1D7	Specific	0.147	0.0853	0.081	0.0272	0.066	0.0043	17.98				IgG
MS	S1E1	Specific	0.125	0.0633	0.079	0.0252	0.067	0.0053	46.42	1046.18	1.32667e-08	Yes	IgG
MS	S1E12	Specific	0.118	0.0563	0.079	0.0252	0.066	0.0043	44.37				IgG
MS	S1E3	Specific	0.142	0.0803	0.106	0.0522	0.067	0.0053	30.92				IgG
MS	S1E6	Specific	0.157	0.0953	0.115	0.0612	0.068	0.0063	91.37				IgG
MS	S1E7	Specific	0.115	0.0533	0.079	0.0252	0.066	0.0043	69.68				IgG
MS	S1F7	Specific	0.132	0.0703	0.088	0.0342	0.066	0.0043	22.54				IgG
MS	S2A1	Specific	0.152	0.0903	0.112	0.0582	0.07	0.0083	125.33				IgG
MS	S2A5	Specific	0.128	0.0663	0.099	0.0452	0.068	0.0063	55.6				IgG
MS	S2A7	Specific	0.12	0.0583	0.103	0.0492	0.068	0.0063	42.41				IgG
MS	S2E10	Specific	0.097	0.0353	0.077	0.0232	0.068	0.0063	100				IgG
MS	S2E11	Specific	0.145	0.0833	0.101	0.0472	0.068	0.0063	171.91				IgG
MS	S2E5	Specific	0.13	0.0683	0.085	0.0312	0.069	0.0073	157.06				IgG
MS	S2E9	Specific	0.108	0.0463	0.083	0.0292	0.068	0.0063	114.5	405.36	7.4359e-09	Yes	IgG
MS	S2F7	Specific	0.093	0.0313	0.075	0.0212	0.067	0.0053	125.33				IgG
MS	S2G1	Specific	0.137	0.0753	0.123	0.0692	0.066	0.0043	25.81				IgG
MS	S2G11	Specific	0.166	0.1043	0.131	0.0772	0.068	0.0063	76.27				IgG
MS	S2G3	Specific	0.156	0.0943	0.141	0.0872	0.067	0.0053	60.86	196.84	1.42781e-09	Yes	IgG
MS	S2G4	Specific	0.162	0.1003	0.105	0.0512	0.069	0.0073	87.33				IgG
MS	S2G6	Specific	0.158	0.0963	0.101	0.0472	0.068	0.0063	114.5				IgG
MS	S2G8	Specific	0.098	0.0363	0.074	0.0202	0.068	0.0063	125.33				IgG
MS	S2G9	Specific	0.126	0.0643	0.09	0.0362	0.069	0.0073	20.59				IgG
MS	S2H2	Specific	0.151	0.0893	0.103	0.0492	0.068	0.0063	87.33				IgG
MS	S2H4	Specific	0.145	0.0833	0.112	0.0582	0.068	0.0063	46.42				IgG
MS	S2H5	Specific	0.137	0.0753	0.115	0.0612	0.067	0.0053	44.37	143.5	7.14286e-09	Yes	IgG
MS	S2H6	Specific	0.164	0.1023	0.137	0.0832	0.067	0.0053	114.5				IgG
MS	S1A5	Not reacted	0.108	0.0463	0.081	0.0272	0.067	0.0053	119.79				IgG
MS	S1B11	Not reacted	0.141	0.0793	0.112	0.0582	0.066	0.0043	76.27	188.15	1.57018e-08	Yes	IgG
MS	S1B8	Not reacted	0.111	0.0493	0.077	0.0232	0.072	0.0103	157.06	1253.25	8.22368e-08	Yes	IgG
MS	S1C2	Not reacted	0.18	0.1183	0.084	0.0302	0.065	0.0033	188.15				IgG
MS	S1F10	Not reacted	0.155	0.0933	0.085	0.0312	0.067	0.0053	114.5				IgG
MS	S1F2	Not reacted	0.108	0.0463	0.074	0.0202	0.065	0.0033	33.84				IgG
MS	S1F3	Not reacted	0.11	0.0483	0.077	0.0232	0.066	0.0043	100	1145.05	8.15951e-08	Yes	IgG
MS	S1F8	Not reacted	0.118	0.0563	0.075	0.0212	0.069	0.0073	76.27				IgG
MS	S1F9	Not reacted	0.101	0.0393	0.07	0.0162	0.069	0.0073	76.27				IgG
MS	S1G11	Not reacted	0.163	0.1013	0.103	0.0492	0.068	0.0063	137.17				IgG
MS	S1G2	Not reacted	0.116	0.0543	0.076	0.0222	0.068	0.0063	76.27				IgG
MS	S1G4	Not reacted	0.104	0.0423	0.079	0.0252	0.067	0.0053	143.5				IgG
MS	S1G6	Not reacted	0.153	0.0913	0.12	0.0662	0.067	0.0053	63.67				IgG
MS	S1H1	Not reacted	0.156	0.0943	0.12	0.0662	0.066	0.0043	55.6				IgG
MS	S1H5	Not reacted	0.145	0.0833	0.108	0.0542	0.066	0.0043	33.84	225.39	4.27841e-09	Yes	IgG
MS	S1H7	Not reacted	0.122	0.0603	0.078	0.0242	0.067	0.0053	76.27				IgG
MS	S1H8	Not reacted	0.172	0.1103	0.092	0.0382	0.065	0.0033	76.27				IgG
MS	S2B12	Not reacted	0.092	0.0303	0.075	0.0212	0.066	0.0043	131.11				IgG
MS	S2B6	Not reacted	0.096	0.0343	0.077	0.0232	0.069	0.0073	143.5				IgG
MS	S2B8	Not reacted	0.136	0.0743	0.098	0.0442	0.068	0.0063	91.37				IgG
MS	S1C10	Not reacted	0.164	0.1023	0.083	0.0292	0.069	0.0073	171.91				IgG
MS	S2C2	Not reacted	0.094	0.0323	0.074	0.0202	0.067	0.0053	114.5				IgG
MS	S2D10	Not reacted	0.134	0.0723	0.121	0.0672	0.067	0.0053	69.68	246.69	1.36296e-08	Yes	IgG
MS	S2D3	Not reacted	0.136	0.0743	0.105	0.0512	0.067	0.0053	104.62				IgG
MS	S2D7	Not reacted	0.14	0.0783	0.103	0.0492	0.066	0.0043	179.85	1046.18	2.04098e-08	Yes	IgG
MS	S2E3	Not reacted	0.155	0.0933	0.117	0.0632	0.066	0.0043	114.5	354.01	5.77387e-09	Yes	IgG
MS	S2E4	Not reacted	0.096	0.0343	0.077	0.0232	0.066	0.0043	196.84				IgG
MS	S2E8	Not reacted	0.09	0.0283	0.076	0.0222	0.068	0.0063	50.8	729.03	7.1e-08	Yes	IgG
MS	S2F1	Not reacted	0.103	0.0413	0.076	0.0222	0.068	0.0063	171.91	1570.65	6.36735e-08	Yes	IgG
MS	S2F12	Not reacted	0.103	0.0413	0.078	0.0242	0.068	0.0063	76.27				IgG
MS	S2H11	Not reacted	0.147	0.0853	0.171	0.1172	0.067	0.0053	143.5				IgG
MS	S2H12	Not reacted	0.15	0.0883	0.114	0.0602	0.066	0.0043	188.15	424.08	6.56757e-09	Yes	IgG
MS	S2H9	Not reacted	0.153	0.0913	0.107	0.0532	0.067	0.0053	95.59	636.68	2.12702e-08	Yes	IgG
ELISA background
Well No.	ELISA absorbance
1	0.056
2	0.055
3	0.053
4	0.053
5	0.054
6	0.054
7	0.053
8	0.054
9	0.053
10	0.053
Average	0.0538
SAST and dSAST background
Well No.	ELISA absorbance
1	0.062
2	0.067
3	0.064
4	0.064
5	0.059
6	0.061
7	0.059
8	0.06
9	0.061
10	0.06
Average	0.0617
